# Supplementary material for: Epigenetic Bridge Between Oxidative Balance of Koreans and TCGA Pan-Cancer Risk: Sex-Specific DNA Methylation Signatures
Source: Antioxidants (Basel). 2026 Mar 19;15(3):386. doi: 10.3390/antiox15030386 (PMC13023465; doi:10.3390/antiox15030386)
Supplement: Supplementary file 1 [file antioxidants-15-00386-s001.zip]

Archive with 1 entries (1 files):
- antioxidants-4120292-supplementary.pdf
